# Supplementary material for: Genome-wide analysis of histone modifications can contribute to the identification of candidate cis-regulatory regions in the threespine stickleback fish
Source: BMC Genomics. 2024 Jul 11;25:685. doi: 10.1186/s12864-024-10602-w (PMC11241946; doi:10.1186/s12864-024-10602-w)
Supplement: Supplementary file 1 — Supplementary Material 1. [file 12864_2024_10602_MOESM1_ESM.xlsx]

## Sheet: TableS1-indv
	Individual	Sex	CUT&Tag H3K4me1	CUT&Tag H3K4me3	CUT&Tag H3K9me3	CUT&Tag H3K27me3	CUT&Tag IgG	ATAC-seq	Tissue state
	Gacu1	Male	ー	Br, Gi, Li, Te	ー	ー	Gi, Te	ー	Live
	Gacu2	Female	ー	Br, Gi, Li, Ov	Br, Gi, Li, Ov	Br, Gi, Li, Ov	Br, Gi, Li, Ov	ー	Live
	Gacu3	Male	Br, Gi, Li, Te	Br, Gi, Li, Te	Br, Gi, Li, Te	Br, Gi, Li, Te	ー	ー	Live
	Gacu4	Female	Br, Gi	Br, Gi	Br, Gi	Br, Gi	ー	ー	Frozen
	Gacu5	Male	ー	ー	ー	ー	ー	Br, Gi	Live
	Gacu6	Female	ー	ー	ー	ー	ー	Br, Gi, Li, Ov	Live
	Table S1. Summary of samples used for CUT&Tag and ATAC-seq. Br: Brain, Gi: Gill, Li: Liver, Ov: Ovary, Te: Testis.

## Sheet: TableS2-CUTTagATAC
	Number	Tissue	Individual	Sex	Experiment	Sequence name	Accession number	Library concentration (nM)	Number of read pairs	Mapped reads after trimming	Peak count (Total)	Peak count (Exon)	Peak count (Intergenic)	Peak count (Intron)	Peak count (Promoter)	Peak count (TTS)	Total peak length (Total)	Total peak length (Exon)	Total peak length (Intergenic)	Total peak length (Intron)	Total peak length (Promoter)	Total peak length (TTS)
	1	Brain	Gacu1	Male	CUT&Tag (H3K4me3)	Gacu1_Br_H3K4me3	DRX512197	5.21	15004379	12362817	15010	3545	847	5150	3936	1532	15057837	3448578	698372	5023211	4722873	1164803
	2	Gill	Gacu1	Male	CUT&Tag (H3K4me3)	Gacu1_Gi_H3K4me3	DRX512198	10.55	15930883	12883934	14086	2854	981	5329	3463	1459	14808428	2774522	805915	5580479	4450740	1196772
	3	Gill	Gacu1	Male	CUT&Tag (IgG)	Gacu1_Gi_IgG	DRX512199	1.08	4620369	3458118	2258	208	735	1026	198	91	1024025	79767	369049	419454	112752	43003
	4	Liver	Gacu1	Male	CUT&Tag (H3K4me3)	Gacu1_Li_H3K4me3	DRX512200	6.84	20819732	17658392	14426	2853	1017	5404	3623	1529	15306761	2855365	851484	5608254	4723406	1268252
	5	Testis	Gacu1	Male	CUT&Tag (H3K4me3)	Gacu1_Te_H3K4me3	DRX512201	36.8	15441191	10789972	22781	5565	3416	7805	4237	1758	18946247	4328335	2720375	6337669	4354856	1205012
	6	Testis	Gacu1	Male	CUT&Tag (IgG)	Gacu1_Te_IgG	DRX512202	9.15	18080285	13595528	19381	4466	4990	8273	1027	625	12941156	2955823	3658929	5199094	740366	386944
	7	Brain	Gacu2	Female	CUT&Tag (H3K4me3)	Gacu2_Br_H3K4me3	DRX512203	6.86	28741276	21842523	16530	3831	1100	5947	4018	1634	15695364	3572501	795728	5553447	4578380	1195308
	8	Brain	Gacu2	Female	CUT&Tag (H3K9me3)	Gacu2_Br_H3K9me3	DRX512204	0.07	2000213	1563550	1734	141	672	730	130	61	794713	51889	342099	300541	75891	24293
	9	Brain	Gacu2	Female	CUT&Tag (H3K27me3)	Gacu2_Br_H3K27me3	DRX512205	1.59	31153397	25375743	21675	4085	7256	8267	1530	537	15487329	3088421	5165507	5784756	1105564	343081
	10	Brain	Gacu2	Female	CUT&Tag (IgG)	Gacu2_Br_IgG	DRX512206	0.03	1337324	846830	801	102	220	390	48	41	194758	22726	60008	90314	12048	9662
	11	Gill	Gacu2	Female	CUT&Tag (H3K4me3)	Gacu2_Gi_H3K4me3	DRX512207	17.33	29992601	21534027	15507	3124	1189	6035	3596	1563	16058813	3053572	899863	6289889	4540995	1274494
	12	Gill	Gacu2	Female	CUT&Tag (H3K9me3)	Gacu2_Gi_H3K9me3	DRX512208	1.11	30652986	19107569	5931	467	2280	2421	539	224	3695745	225701	1652960	1357249	325784	134051
	13	Gill	Gacu2	Female	CUT&Tag (H3K27me3)	Gacu2_Gi_H3K27me3	DRX512209	6.17	22628674	17425148	32582	6498	9329	12701	3097	957	29995060	6367865	7910969	11998646	3065671	651909
	14	Gill	Gacu2	Female	CUT&Tag (IgG)	Gacu2_Gi_IgG	DRX512210	0.08	2633525	1333490	2888	369	812	1374	200	133	730454	81632	223592	340184	51004	34042
	15	Liver	Gacu2	Female	CUT&Tag (H3K4me3)	Gacu2_Li_H3K4me3	DRX512211	11.74	29603388	24369432	12860	2583	753	4945	3295	1284	14105504	2541927	604934	5454809	4387166	1116668
	16	Liver	Gacu2	Female	CUT&Tag (H3K9me3)	Gacu2_Li_H3K9me3	DRX512212	2.23	30243347	19349565	8266	902	3112	3279	679	294	5246720	476011	2242955	1914017	430728	183009
	17	Liver	Gacu2	Female	CUT&Tag (H3K27me3)	Gacu2_Li_H3K27me3	DRX512213	16.69	30368757	23375018	53538	8555	18145	22845	2643	1350	57079756	9606580	18483523	24772806	2966820	1250027
	18	Liver	Gacu2	Female	CUT&Tag (IgG)	Gacu2_Li_IgG	DRX512214	0.02	1059425	95799	180	17	60	85	9	9	41918	3442	15005	18837	2437	2197
	19	Ovary	Gacu2	Female	CUT&Tag (H3K4me3)	Gacu2_Ov_H3K4me3	DRX512215	8.78	32714272	24962340	15365	3196	1272	5512	3777	1608	14238908	2828894	887964	5025112	4303900	1193038
	20	Ovary	Gacu2	Female	CUT&Tag (H3K9me3)	Gacu2_Ov_H3K9me3	DRX512216	0.26	9315412	6358751	3762	270	1534	1510	314	134	2049972	104566	945243	757859	177818	64486
	21	Ovary	Gacu2	Female	CUT&Tag (H3K27me3)	Gacu2_Ov_H3K27me3	DRX512217	0.54	19999207	14515301	10946	2190	3301	4075	1059	321	6135734	1332149	1872098	2180821	591414	159252
	22	Ovary	Gacu2	Female	CUT&Tag (IgG)	Gacu2_Ov_IgG	DRX512218	0.08	2664913	1726740	3346	451	948	1585	226	136	892579	105804	267665	417331	66903	34876
	23	Brain	Gacu3	Male	CUT&Tag (H3K4me3)	Gacu3_Br_H3K4me3	DRX512219	1.66	27622591	23722137	13934	3331	741	4694	3739	1429	13108921	3044475	564937	4312419	4154064	1033026
	24	Brain	Gacu3	Male	CUT&Tag (H3K9me3)	Gacu3_Br_H3K9me3	DRX512220	0.06	4050281	3378171	1391	89	528	619	91	64	697176	32123	288402	283599	62771	30281
	25	Brain	Gacu3	Male	CUT&Tag (H3K27me3)	Gacu3_Br_H3K27me3	DRX512221	0.01	751301	644660	94	9	37	37	8	3	32421	3207	12999	12485	2836	894
	26	Brain	Gacu3	Male	CUT&Tag (H3K4me1)	Gacu3_Br_H3K4me1	DRX512222	0.01	687737	481018	124	9	29	75	9	2	39365	3093	9587	23336	2753	596
	27	Gill	Gacu3	Male	CUT&Tag (H3K4me3)	Gacu3_Gi_H3K4me3	DRX512223	25.66	27613829	22029697	14942	3003	1134	5717	3538	1550	15925889	3037459	952827	6101462	4559093	1275048
	28	Gill	Gacu3	Male	CUT&Tag (H3K9me3)	Gacu3_Gi_H3K9me3	DRX512224	0.78	13074244	10133178	4616	340	1601	1806	681	188	2755528	160515	1109008	998757	382105	105143
	29	Gill	Gacu3	Male	CUT&Tag (H3K27me3)	Gacu3_Gi_H3K27me3	DRX512225	7.45	25758564	22015823	31695	6020	9300	12664	2880	831	33928594	6822766	9161691	13915600	3350629	677908
	30	Gill	Gacu3	Male	CUT&Tag (H3K4me1)	Gacu3_Gi_H3K4me1	DRX512226	1.72	30490935	22044218	18481	2224	3255	8832	3257	913	17508797	1929439	3124580	8937613	2777509	739656
	31	Liver	Gacu3	Male	CUT&Tag (H3K4me3)	Gacu3_Li_H3K4me3	DRX512227	18.91	23545226	19100470	10847	1851	674	4433	2793	1096	12985206	2037640	600349	5265609	4043764	1037844
	32	Liver	Gacu3	Male	CUT&Tag (H3K9me3)	Gacu3_Li_H3K9me3	DRX512228	0.22	5508688	4301634	2307	145	778	1096	186	102	1234402	71901	444147	537078	119601	61675
	33	Liver	Gacu3	Male	CUT&Tag (H3K27me3)	Gacu3_Li_H3K27me3	DRX512229	0.1	5791426	4785624	4039	694	1128	1680	385	152	1928663	337316	549270	782132	196421	63524
	34	Liver	Gacu3	Male	CUT&Tag (H3K4me1)	Gacu3_Li_H3K4me1	DRX512230	7.31	35963607	29428631	19707	3767	2482	9743	2771	944	26620537	4915445	2555590	14504599	3674952	969951
	35	Testis	Gacu3	Male	CUT&Tag (H3K4me3)	Gacu3_Te_H3K4me3	DRX512231	62.4	28168764	22986539	21173	4976	2992	7958	3734	1513	21955885	4589375	2835148	7889131	5292727	1349504
	36	Testis	Gacu3	Male	CUT&Tag (H3K9me3)	Gacu3_Te_H3K9me3	DRX512232	51	32625793	25087482	28515	6499	7007	12873	1305	831	23209010	5324979	6215445	9945332	1138965	584289
	37	Testis	Gacu3	Male	CUT&Tag (H3K27me3)	Gacu3_Te_H3K27me3	DRX512233	72.82	27637403	21835657	38995	7967	12012	15164	2695	1157	45265975	9451962	13007002	17864519	3811403	1131089
	38	Testis	Gacu3	Male	CUT&Tag (H3K4me1)	Gacu3_Te_H3K4me1	DRX512234	10.85	32029147	26158258	27433	6226	5234	11216	3661	1096	27236964	5792082	5032955	10912369	4601910	897648
	39	Brain	Gacu4	Female	CUT&Tag (H3K4me1)	Gacu4_Br_H3K4me1	DRX512235	9.57	5348365	2971717	11827	2613	3045	5154	628	387	4749739	954169	1289066	2072983	284624	148897
	40	Brain	Gacu4	Female	CUT&Tag (H3K4me3)	Gacu4_Br_H3K4me3	DRX512236	2.23	4909909	3317552	12454	2129	1971	4921	2435	998	7381986	1209157	922436	2904059	1805457	540877
	41	Brain	Gacu4	Female	CUT&Tag (H3K27me3)	Gacu4_Br_H3K27me3	DRX512237	22.04	5933376	3862871	15977	3693	5112	5737	967	468	8918524	2136108	2770980	3161175	604112	246149
	42	Brain	Gacu4	Female	CUT&Tag (H3K9me3)	Gacu4_Br_H3K9me3	DRX512238	4.78	5550898	3382128	3807	555	1279	1562	260	151	1823124	204050	683236	716139	155952	63747
	43	Gill	Gacu4	Female	CUT&Tag (H3K4me1)	Gacu4_Gi_H3K4me1	DRX512239	2.19	5556983	3579590	4365	595	1102	2180	321	167	2188211	273554	552897	1129066	158246	74448
	44	Gill	Gacu4	Female	CUT&Tag (H3K4me3)	Gacu4_Gi_H3K4me3	DRX512240	2.04	4594886	3388143	10146	1800	843	3877	2601	1025	8291038	1384563	504573	3133268	2566624	702010
	45	Gill	Gacu4	Female	CUT&Tag (H3K27me3)	Gacu4_Gi_H3K27me3	DRX512241	3.35	5024481	3887591	10067	2437	2317	3665	1357	291	8595786	2167752	1677175	3241437	1306172	203250
	46	Gill	Gacu4	Female	CUT&Tag (H3K9me3)	Gacu4_Gi_H3K9me3	DRX512242	4.09	6323224	3950861	4436	797	1449	1783	267	140	2184468	315031	796922	845057	164541	62917
	47	Brain	Gacu5	Male	ATAC-seq	Gacu5_Br_ATAC	DRX512243	47.23	1933620	1.81591e+06	17365	2860	2286	5773	5241	1205	10697527	1671464	1253324	3390934	3736964	644841
	48	Gill	Gacu5	Male	ATAC-seq	Gacu5_Gi_ATAC	DRX512244	10.06	1342943	1.02886e+06	4005	762	800	1197	1032	214	1016287	171000	238429	299584	251974	55300
	49	Brain	Gacu6	Female	ATAC-seq	Gacu6_Br_ATAC	DRX512245	9.73	18160300	1.68912e+07	80391	18365	15337	34530	8329	3830	49763190	11484582	8441965	20894338	6738658	2203647
	50	Gill	Gacu6	Female	ATAC-seq	Gacu6_Gi_ATAC	DRX512246	1.67	29341194	2.59762e+07	67638	16906	12612	28088	7096	2936	44672518	11496798	7640255	18130540	5680300	1724625
	51	Liver	Gacu6	Female	ATAC-seq	Gacu6_Li_ATAC	DRX512247	16.17	16976901	1.49634e+07	72539	19419	13986	30762	5657	2715	41202840	11677357	7564179	17257081	3367527	1336696
	52	Ovary	Gacu6	Female	ATAC-seq	Gacu6_Ov_ATAC	DRX512248	14.88	16001068	1.28875e+07	48538	12314	8621	17867	7246	2490	25189901	6338056	4261221	8808310	4554948	1227366
		Table S2. Summary of sequence results of CUT&Tag and ATAC-seq.

## Sheet: TableS3-RNAseq
	Number	Tissue	Individual	Sex	Sequence name	Accession number	Raw reads	Reference
	1	Brain	M1	Male	brain_PP1_m	DRX137760	4367176	Yoshida et al. 2019
	2	Brain	F1	Female	brain_PP2_f	DRX137761	5671751	Yoshida et al. 2019
	3	Brain	M2	Male	brain_PP3_m	DRX137762	1074000	Yoshida et al. 2019
	4	Brain	F2	Female	brain_PP4_f	DRX137763	5759158	Yoshida et al. 2019
	5	Brain	M3	Male	brain_PP5_m	DRX137764	4733955	Yoshida et al. 2019
	6	Brain	F3	Female	brain_PP6_f	DRX137765	6034513	Yoshida et al. 2019
	7	Brain	M4	Male	brain_PP7_m	DRX137766	5169225	Yoshida et al. 2019
	8	Gill	M1	Male	gill_PP1_m	DRX137774	4944387	Yoshida et al. 2019
	9	Gill	F1	Female	gill_PP2_f	DRX137775	3980066	Yoshida et al. 2019
	10	Gill	M2	Male	gill_PP3_m	DRX137776	6081550	Yoshida et al. 2019
	11	Gill	F2	Female	gill_PP4_f	DRX137777	5408346	Yoshida et al. 2019
	12	Gill	M3	Male	gill_PP5_m	DRX137778	7858146	Yoshida et al. 2019
	13	Gill	F3	Female	gill_PP6_f	DRX137779	6436551	Yoshida et al. 2019
	14	Gill	M4	Male	gill_PP7_m	DRX137780	6873763	Yoshida et al. 2019
	15	Gonad	M1	Male	gonad_PP1_m	DRX137788	4720772	Yoshida et al. 2019
	16	Gonad	F1	Female	gonad_PP2_f	DRX137789	5063435	Yoshida et al. 2019
	17	Gonad	M2	Male	gonad_PP3_m	DRX137790	5018300	Yoshida et al. 2019
	18	Gonad	F2	Female	gonad_PP4_f	DRX137791	5120162	Yoshida et al. 2019
	19	Gonad	M3	Male	gonad_PP5_m	DRX137792	5177013	Yoshida et al. 2019
	20	Gonad	F3	Female	gonad_PP6_f	DRX137793	4501208	Yoshida et al. 2019
	21	Gonad	M4	Male	gonad_PP7_m	DRX137794	5066605	Yoshida et al. 2019
	22	Liver	M1	Male	liver_PP1_m	DRX137802	6150020	Yoshida et al. 2019
	23	Liver	F1	Female	liver_PP2_f	DRX137803	5122088	Yoshida et al. 2019
	24	Liver	M2	Male	liver_PP3_m	DRX137804	6378228	Yoshida et al. 2019
	25	Liver	F2	Female	liver_PP4_f	DRX137805	3413667	Yoshida et al. 2019
	26	Liver	M3	Male	liver_PP5_m	DRX137806	4676862	Yoshida et al. 2019
	27	Liver	F3	Female	liver_PP6_f	DRX137807	5936559	Yoshida et al. 2019
	28	Liver	M4	Male	liver_PP7_m	DRX137808	4673932	Yoshida et al. 2019
	29	Gill	Marine-FW1	Male	Marine-FW1_Gi	DRX512249	30537229	This study
	30	Gill	Marine-FW2	Female	Marine-FW2_Gi	DRX512250	33080383	This study
	31	Gill	Marine-FW3	Female	Marine-FW3_Gi	DRX512251	31240640	This study
	32	Gill	Marine-FW4	Male	Marine-FW4_Gi	DRX512252	40052335	This study
	33	Gill	Marine-SW1	Male	Marine-SW1_Gi	DRX512253	42665105	This study
	34	Gill	Marine-SW2	Male	Marine-SW2_Gi	DRX512254	33674320	This study
	35	Gill	Marine-SW3	Male	Marine-SW3_Gi	DRX512255	33422271	This study
	36	Gill	Marine-SW4	Male	Marine-SW4_Gi	DRX512256	35436227	This study
	37	Gill	Freshwater-FW1	Male	Freshwater-FW1_Gi	DRX512257	30671486	This study
	38	Gill	Freshwater-FW2	Male	Freshwater-FW2_Gi	DRX512258	30900829	This study
	39	Gill	Freshwater-FW3	Male	Freshwater-FW3_Gi	DRX512259	36308726	This study
	40	Gill	Freshwater-FW4	Female	Freshwater-FW4_Gi	DRX512260	34915142	This study
		Table S3. Sample information of RNAseq data used in this study.

## Sheet: TableS4-WGS
	Number	Individual	Sex	Sequence name	Accession number	Raw reads	Reference
	1	Hariyo1	Male	Asutani1	DRX145946	46625967	Ishikawa et al. 2019
	2	Hariyo2	Male	Asutani2	DRX145947	45519776	Ishikawa et al. 2019
	3	Hariyo3	Male	Asutani3	DRX145948	46436614	Ishikawa et al. 2019
	4	Hariyo4	Male	Asutani4	DRX145949	34844665	Ishikawa et al. 2019
	5	Hariyo5	Male	Asutani6	DRX145950	51785517	Ishikawa et al. 2019
	6	Hariyo6	Male	Asutani7	DRX145951	55144671	Ishikawa et al. 2019
	7	Hariyo7	Male	Asutani9	DRX145952	44147475	Ishikawa et al. 2019
	8	Hariyo8	Male	Asutani10	DRX145953	28697443	Ishikawa et al. 2019
	9	Marine1	Female	JR1_POf	DRX026609	176041796	Yoshida et al. 2014
	10	Marine2	Male	PO_male	DRX026610	193209160	Yoshida et al. 2014
	11	Marine3	Female	JR27_POf	DRX026611	139309210	Yoshida et al. 2014
	12	Marine4	Male	JR39_POm	DRX026612	58204265	Yoshida et al. 2014
	13	Marine5	Female	JR42_POf	DRX026613	143350379	Yoshida et al. 2014
	14	Marine6	Male	JR49_POm	DRX026614	243571758	Yoshida et al. 2014
	15	Marine7	Male	JR55_POm	DRX026615	56586313	Yoshida et al. 2014
	16	Marine8	Female	JR58_POf	DRX026616	90054031	Yoshida et al. 2014
	17	Marine9	Female	JR65_POf	DRX026617	86435831	Yoshida et al. 2014
	18	Marine10	Female	JR66_POf	DRX026618	132606170	Yoshida et al. 2014
		Table S4. Sample information of whole genome sequence (WGS) data used in this study.

## Sheet: TableS5-TE
	Gene ID	Freshwater-specific	Gene annotation	Indel length	Sequence	Accession No.	Query-From	Query-To	Repbase library sequences	From	To	Class	Dir	Sim	Pos/Mm:Ts	Score
	LOC120821952	Deletion	calcium uniporter regulatory subunit MCUb, mitochondrial-like isoform X1	1368	ATCTATCTATCATATATCTATCTATCATATATCTATCTATCATATATCTATCTATCTATCATATATCTATCTATCTATCTATCTATCTATCATATATCTATCTATCTATCTATCTATCTATCATATATCTATCTATCTATCATATATCTATCAATCTATCTATCATATATCTATCTATCTATCATATATCTATCTATCTATCTATCTATCATATATCTATCTATCTATCTATCATATATCTATCTATCTATCATATATCTATCTATCTATCATATATCTATCAATCTATCTATCATATATCTATCTATCTATCTATCATATATCTATCTATCTATCATATATGTATCTATCTATCCATCTATCTATCTATCTATCATATATCTATCTATCTATCATATT…		706	756	MuDR-6_TAe	3006	3054	DNA/MuDR	c	0.8235	3.5	232
							886	933	EnSpm-11_RSa	7090	7136	DNA/EnSpm/CACTA	d	0.7917	1.5	206
							1222	1307	DNA-2-15_DR	942	1030	DNA	c	0.8	2.5	269
	LOC120811024	Insertion	methyltransferase-like protein 27	3708	CACTGAAAAAAGCGTAACAAAGCTGTTGTTCATTTAATGTGTTTTTTTTCATTCCAATCAATAAAAAAAATTACTTTGCTCTATTAAACTAAACTTTTTTATTTATGGGTTAGGGTTTAATTGAATATTTTACTTTACTACAATGTAAACTGATAGCAAGGCACCAAACTGATTTTTTTTATTTTAATCAAAGCATTTTTATTAGATTGAGTGATTCGCGCATGCGCATTTTTTAAAAAGTTCTGGCGGAAACTTATTTCCACCTCAATCTTCCACTGCAGAAGACGTTGTGAAAAATATCACACCCACGGCATTTTGGTAACGTTAAGGTAAGTCATTACGATTTTTAAAGATGACTGGTCGAAAATGTTAGCCCGCAGACAAAGTGTCTGTCTTAAG…		561	705	MuDR-9_SBi	816	950	DNA/MuDR	c	0.6596	1.5185	244
							1246	1742	EnSpm-8_Ilyo	6361	6836	DNA/EnSpm/CACTA	d	0.6863	1.8657	953
							1815	1918	EnSpm-8_Ilyo	7299	7405	DNA/EnSpm/CACTA	d	0.6981	2	330
							1965	2009	Copia-106_ALy-I	4581	4627	LTR/Copia	c	0.8478	2	244
							2092	2260	EnSpm-8_Ilyo	7655	7823	DNA/EnSpm/CACTA	d	0.6568	1.4872	539
							3083	3261	EnSpm-8_Ilyo	9060	9239	DNA/EnSpm/CACTA	d	0.6889	2.4286	394
							3287	3708	Gypsy-51_GA-LTR	1	417	LTR/Gypsy	c	0.9714	1.6	3459
	LOC120822152	Deletion	Uncharacterized lncRNA	272	TGATTGACAGGATGAACCGTGAGTGCTTCACTGACCTCCTCAACTCAGTAAATACGATAACAAATACTCTGATCTTGAGCAGTTCATAACAGATTCACATACTATTGGAGCTACGTCACAACACTTTCACGAAGTAGATCAAGTCTAAACTAAAAGGGTTGCCACCCGTCCCTTAAAATACGGAATCGTCCGGTATTTGAGAAAATAGCGCGTCCCGTTTTGAACCAATACGTATTTTACCGTATTTCCGAGATGTAGTCAATGCAGCATCC	LC797960	155	232	hAT-N150_DR	2	82	DNA/hAT	d	0.9494	3	634
		Table S5. Information on stream ecotype-specific indels.
